# Supplementary material for: A Sensitive Hydroquinone Amperometric Sensor Based on a Novel Palladium Nanoparticle/Porous Silicon/Polypyrrole-Carbon Black Nanocomposite
Source: Biosensors (Basel). 2023 Jan 23;13(2):178. doi: 10.3390/bios13020178 (PMC9953257; doi:10.3390/bios13020178)
Supplement: Supplementary file 1 [file biosensors-13-00178-s001.zip]

Archive with 1 entries (1 files):
- biosensors-2127438-supplementary.pdf
